# Supplementary material for: The hypothalamic steroidogenic pathway mediates susceptibility to inflammation-evoked depression in female mice
Source: J Neuroinflammation. 2023 Dec 7;20:293. doi: 10.1186/s12974-023-02976-7 (PMC10704691; doi:10.1186/s12974-023-02976-7)
Supplement: Supplementary file 2 — Additional file 2: Table S2. Statistical parameters, including sample size (n), t/F value, p or adjusted p value, and the analysis method used for each experiment, related to Figures 1, 5, 6, 7 and S5–S6. [file 12974_2023_2976_MOESM2_ESM.xls]

## Sheet: Table S2
Table S2, Statistical parameters, including sample size (n), t/F value, p or adjusted p value, and the analysis method used for each experiment, ralated to Figures 1, 5, 6, 7 and S5–S6
Figures		Experiment	Multiple Comparisons	Statistical Method	Sample size (n)				F or t value; or Chi square value	DF	Summary of p-value	p or Adjusted p value	Pearson correlation coefficient, r
					Male		Female
Figure 1. Assessment of the LPS-induced depressive-like behaviours and hypothalamic inflammatory cytokines in female and male mice	B	Body weight changes results in female and male mice after LPS exposure	Sex × Treatment	Two-way ANOVA	n = 10/group; Control group with red, LPS group with blue				Sex × Treatment: F (1, 18) = 0.4003		ns	0.5349
									Sex: F (1, 18) = 0.4082		ns	0.5309
									Treatment: F (1, 18) = 18.8696		***	< 0.001
	C	Sucrose preference results in female and male mice after LPS exposure	Sex × Treatment	Two-way ANOVA	n = 10/group; Control group with red, LPS group with blue				Sex × Treatment: F (1, 18) = 3.8648		ns	0.0649
									Sex: F (1, 18) = 2.56791		ns	0.1265
									Treatment: F (1, 18) = 38.5681		***	< 0.001
	D	In the TST, immobility time of female and male mice after LPS exposure	Sex × Treatment	Two-way ANOVA	n = 10/group; Control group with red, LPS group with blue				Sex × Treatment: F (1, 18) = 0.6779		ns	0.4211
									Sex: F (1, 18) = 0.0384		ns	0.8469
									Treatment: F (1, 18) = 64.4024		***	< 0.001
	E	In the FST, immobility time of female and male mice after LPS exposure	Sex × Treatment	Two-way ANOVA with Bonferroni's multiple comparisons test	n = 10/group; Control group with red, LPS group with blue				Sex × Treatment: F (1, 18) = 4.4456		*	0.0493
									Sex: F (1, 18) = 6.5553		*	0.0197
									Treatment: F (1, 18) = 45.7076		***	< 0.001
			LPS-Male group vs. CON-Male group	Bonferroni's multiple comparisons	10	10			5.94565	36	***	< 0.001
			LPS-Female group vs. CON-Female group	Bonferroni's multiple comparisons			10	10	3.19624	36	**	0.0058
			CON-Male group vs. CON-Female group	Bonferroni's multiple comparisons	10		10		0.360211	18	ns	>0.9999
			LPS-Female group vs. LPS-Male group	Bonferroni's multiple comparisons		10		10	3.19006	18	*	0.0101
	F	The mRNA levels of hypothalamic Tnf	Sex × Treatment	Two-way ANOVA with Bonferroni's multiple comparisons test	n = 5/group; Control group with red, LPS group with blue				Sex × Treatment: F (1, 8) = 31.2598		***	0.0005
									Sex: F (1, 8) = 41.9849		***	0.0002
									Treatment: F (1, 8) = 120.863		***	< 0.001
			LPS-Male group vs. CON-Male group	Bonferroni's multiple comparisons	5	5			7.55002	16	***	< 0.001
			LPS-Female group vs. CON-Female group	Bonferroni's multiple comparisons			5	5	12.3287	16	***	< 0.001
			CON-Male group vs. CON-Female group	Bonferroni's multiple comparisons	5		5		0.628288	8	ns	>0.9999
			LPS-Female group vs. LPS-Male group	Bonferroni's multiple comparisons		5		5	8.53522	8	***	< 0.001
		The mRNA levels of hypothalamic Il1b	Sex × Treatment	Two-way ANOVA	n = 5/group; Control group with red, LPS group with blue				Sex × Treatment: F (1, 8) = 1.7354		ns	0.2242
									Sex: F (1, 8) = 0.7774		ns	0.4036
									Treatment: F (1, 8) = 45.2185		***	0.0001
		The mRNA levels of hypothalamic Il6	Sex × Treatment	Two-way ANOVA with Bonferroni's multiple comparisons test	n = 5/group; Control group with red, LPS group with blue				Sex × Treatment: F (1, 8) = 19.8263		**	0.0021
									Sex: F (1, 8) = 17.0912		**	0.0033
									Treatment: F (1, 8) = 20.7287		**	0.0019
			LPS-Male group vs. CON-Male group	Bonferroni's multiple comparisons	5	5			0.997004	16	ns	0.6672
			LPS-Female group vs. CON-Female group	Bonferroni's multiple comparisons			5	5	6.31038	16	***	<0.001
			CON-Male group vs. CON-Female group	Bonferroni's multiple comparisons	5		5		0.225229	8	ns	>0.9999
			LPS-Female group vs. LPS-Male group	Bonferroni's multiple comparisons		5		5	6.0718	8	***	0.0006
	G	The protein levels of hypothalamic TNF-α	Sex × Treatment	Two-way ANOVA with Bonferroni's multiple comparisons test	n = 6/group; Control group with red, LPS group with blue				Sex × Treatment: F (1, 10) = 29.1286		***	0.0003
									Sex: F (1, 10) = 26.0674		***	0.0005
									Treatment: F (1, 10) = 90.9636		***	< 0.001
			LPS-Male group vs. CON-Male group	Bonferroni's multiple comparisons	6	6			3.4819	20	**	0.0047
			LPS-Female group vs. CON-Female group	Bonferroni's multiple comparisons			6	6	10.7004	20	***	<0.001
			CON-Male group vs. CON-Female group	Bonferroni's multiple comparisons	6		6		0.206099	10	ns	>0.9999
			LPS-Female group vs. LPS-Male group	Bonferroni's multiple comparisons		6		6	7.42654	10	***	<0.001
		The protein levels of hypothalamic IL-1β	Sex × Treatment	Two-way ANOVA	n = 6/group; Control group with red, LPS group with blue				Sex × Treatment: F (1, 10) = 0.0265		ns	0.874
									Sex: F (1, 10) = 0.0260		ns	0.875
									Treatment: F (1, 10) = 42.8299		***	< 0.001
		The protein levels of hypothalamic IL-6	Sex × Treatment	Two-way ANOVA	n = 6/group; Control group with red, LPS group with blue				Sex × Treatment: F (1, 10) = 4.6469		ns	0.0565
									Sex: F (1, 10) = 3.0576		ns	0.1109
									Treatment: F (1, 10) = 38.2861		***	< 0.001
Figure 5. Verification of perturbations in steroidogenic pathways in the hypothalamus of LPS-induced depressive-like female mice.	B	Hypothalamic Steroid metabolite (2-Methoxyestradiol) of LPS-induced depression mice and sex-matched controls	Sex × Treatment	Two-way ANOVA	n = 10/group; Control group with red, LPS group with blue				Sex × Treatment: F (1, 18) = 1.1303		ns	0.3018
									Sex: F (1, 18) = 0.4076		ns	0.5312
									Treatment: F (1, 18) = 5.5376		*	0.0302
		Hypothalamic Steroid metabolite (Progesterone) of LPS-induced depression mice and sex-matched controls	Sex × Treatment	Two-way ANOVA with Bonferroni's multiple comparisons test	n = 10/group; Control group with red, LPS group with blue				Sex × Treatment: F (1, 18) = 5.1645		*	0.0355
									Sex: F (1, 18) = 0.2424		ns	0.6284
									Treatment: F (1, 18) = 5.5902		*	0.0295
			LPS-Male group vs. CON-Male group	Bonferroni's multiple comparisons	10	10			0.0289386	36	ns	>0.9999
			LPS-Female group vs. CON-Female group	Bonferroni's multiple comparisons			10	10	3.27789	36	**	0.0046
			CON-Male group vs. CON-Female group	Bonferroni's multiple comparisons	10		10		1.95509	18	ns	0.1326
			LPS-Female group vs. LPS-Male group	Bonferroni's multiple comparisons		10		10	2.96878	18	*	0.0106
		Hypothalamic Steroid metabolite (Pregnenolone) of LPS-induced depression mice and sex-matched controls	Sex × Treatment	Two-way ANOVA	n = 10/group; Control group with red, LPS group with blue				Sex × Treatment: F (1, 18) = 1.4924		ns	0.2376
									Sex: F (1, 18) = 0.7798		ns	0.3889
									Treatment: F (1, 18) = 6.0931		*	0.0238
		Hypothalamic Steroid metabolite (Allopregnanolone) of LPS-induced depression mice and sex-matched controls	Sex × Treatment	Two-way ANOVA with Bonferroni's multiple comparisons test	n = 10/group; Control group with red, LPS group with blue				Sex × Treatment: F (1, 18) = 5.0654		*	0.0371
									Sex: F (1, 18) = 4.5324		*	0.0473
									Treatment: F (1, 18) = 3.0299		ns	0.0988
			LPS-Male group vs. CON-Male group	Bonferroni's multiple comparisons	10	10			0.779651	36	ns	0.8814
			LPS-Female group vs. CON-Female group	Bonferroni's multiple comparisons			10	10	2.84445	36	*	0.0146
			CON-Male group vs. CON-Female group	Bonferroni's multiple comparisons	10		10		0.0860551	18	ns	>0.9999
			LPS-Female group vs. LPS-Male group	Bonferroni's multiple comparisons		10		10	3.09684	18	*	0.0124
		Hypothalamic Steroid metabolite (5a-Tetrahydrocortisol) of LPS-induced depression mice and sex-matched controls	Sex × Treatment	Two-way ANOVA with Bonferroni's multiple comparisons test	n = 10/group; Control group with red, LPS group with blue				Sex × Treatment: F (1, 18) = 6.5271		*	0.0199
									Sex: F (1, 18) = 17.9980		***	0.0005
									Treatment: F (1, 18) = 1.5749		ns	0.2255
			LPS-Male group vs. CON-Male group	Bonferroni's multiple comparisons	10	10			1.30805	36	ns	0.3983
			LPS-Female group vs. CON-Female group	Bonferroni's multiple comparisons			10	10	2.80035	36	*	0.0163
			CON-Male group vs. CON-Female group	Bonferroni's multiple comparisons	10		10		1.1933	18	ns	0.4965
			LPS-Female group vs. LPS-Male group	Bonferroni's multiple comparisons		10		10	4.80637	18	***	0.0003
		Hypothalamic Steroid metabolite (5alpha-pregnane-3,20-dione) of LPS-induced depression mice and sex-matched controls	Sex × Treatment	Two-way ANOVA with Bonferroni's multiple comparisons test	n = 10/group; Control group with red, LPS group with blue				Sex × Treatment: F (1, 18) = 11.9087		**	0.0029
									Sex: F (1, 18) = 17.3563		***	0.0006
									Treatment: F (1, 18) = 2.4205		ns	0.1372
			LPS-Male group vs. CON-Male group	Bonferroni's multiple comparisons	10	10			1.38163	36	ns	0.3512
			LPS-Female group vs. CON-Female group	Bonferroni's multiple comparisons			10	10	3.55579	36	**	0.0022
			CON-Male group vs. CON-Female group	Bonferroni's multiple comparisons	10		10		0.505714	18	ns	>0.9999
			LPS-Female group vs. LPS-Male group	Bonferroni's multiple comparisons		10		10	5.38602	18	***	<0.001
		Hypothalamic Steroid metabolite (Tetrahydrocortisone) of LPS-induced depression mice and sex-matched controls	Sex × Treatment	Two-way ANOVA with Bonferroni's multiple comparisons test	n = 10/group; Control group with red, LPS group with blue				Sex × Treatment: F (1, 18) = 7.5929		*	0.013
									Sex: F (1, 18) = 25.3024		***	<0.001
									Treatment: F (1, 18) = 0.0026		ns	0.9599
			LPS-Male group vs. CON-Male group	Bonferroni's multiple comparisons	10	10			2.08792	36	ns	0.0879
			LPS-Female group vs. CON-Female group	Bonferroni's multiple comparisons			10	10	2.01989	36	ns	0.1018
			CON-Male group vs. CON-Female group	Bonferroni's multiple comparisons	10		10		1.6084	18	ns	0.2503
			LPS-Female group vs. LPS-Male group	Bonferroni's multiple comparisons		10		10	5.5053	18	***	<0.001
		Hypothalamic Steroid metabolite (Dehydroepiandrosterone) of LPS-induced depression mice and sex-matched controls	Sex × Treatment	Two-way ANOVA	n = 10/group; Control group with red, LPS group with blue				Sex × Treatment: F (1, 18) = 2.12925		ns	0.1617
									Sex: F (1, 18) = 1.5674		ns	0.2266
									Treatment: F (1, 18) = 6.6885		*	0.0186
		Hypothalamic Steroid metabolite (11-Dehydrocorticosterone) of LPS-induced depression mice and sex-matched controls	Sex × Treatment	Two-way ANOVA with Bonferroni's multiple comparisons test	n = 10/group; Control group with red, LPS group with blue				Sex × Treatment: F (1, 18) = 8.3326		**	0.0098
									Sex: F (1, 18) = 0.0127		ns	0.9115
									Treatment: F (1, 18) = 1.8853		ns	0.1866
			LPS-Male group vs. CON-Male group	Bonferroni's multiple comparisons	10	10			0.51239	36	ns	>0.9999
			LPS-Female group vs. CON-Female group	Bonferroni's multiple comparisons			10	10	2.77112	36	*	0.0176
			CON-Male group vs. CON-Female group	Bonferroni's multiple comparisons	10		10		1.96146	18	ns	0.131
			LPS-Female group vs. LPS-Male group	Bonferroni's multiple comparisons		10		10	2.12083	18	ns	0.0962
		Hypothalamic Steroid metabolite (21-Deoxycortisol) of LPS-induced depression mice and sex-matched controls	Sex × Treatment	Two-way ANOVA with Bonferroni's multiple comparisons test	n = 10/group; Control group with red, LPS group with blue				Sex × Treatment: F (1, 18) = 6.7024		*	0.0185
									Sex: F (1, 18) = 0.2424		ns	0.6285
									Treatment: F (1, 18) = 1.1864		ns	0.2904
			LPS-Male group vs. CON-Male group	Bonferroni's multiple comparisons	10	10			0.887246	36	ns	0.7617
			LPS-Female group vs. CON-Female group	Bonferroni's multiple comparisons			10	10	2.52549	36	*	0.0322
			CON-Male group vs. CON-Female group	Bonferroni's multiple comparisons	10		10		2.17873	18	ns	0.0858
			LPS-Female group vs. LPS-Male group	Bonferroni's multiple comparisons		10		10	1.48252	18	ns	0.311
		Hypothalamic Steroid metabolite (Estradiol) of LPS-induced depression mice and sex-matched controls	Sex × Treatment	Two-way ANOVA with Bonferroni's multiple comparisons test	n = 10/group; Control group with red, LPS group with blue				Sex × Treatment: F (1, 18) = 16.6932		***	0.0007
									Sex: F (1, 18) = 0.8730		ns	0.3625
									Treatment: F (1, 18) = 1.0635		ns	0.3161
			LPS-Male group vs. CON-Male group	Bonferroni's multiple comparisons	10	10			1.44572	36	ns	0.3138
			LPS-Female group vs. CON-Female group	Bonferroni's multiple comparisons			10	10	3.15094	36	**	0.0065
			CON-Male group vs. CON-Female group	Bonferroni's multiple comparisons	10		10		3.54973	18	**	0.0046
			LPS-Female group vs. LPS-Male group	Bonferroni's multiple comparisons		10		10	2.22837	18	ns	0.0777
	D	Hypothalamic Star mRNA levels	Sex × Treatment	Two-way ANOVA	n = 6/group; Control group with red, LPS group with blue				Sex × Treatment: F (1, 10) = 0.0246		ns	0.8784
									Sex: F (1, 10) = 0.1763		ns	0.6834
									Treatment: F (1, 10) = 0.1074		ns	0.7499
		Hypothalamic Cyp11a1 mRNA levels	Sex × Treatment	Two-way ANOVA	n = 6/group; Control group with red, LPS group with blue				Sex × Treatment: F (1, 10) = 0.1606		ns	0.6971
									Sex: F (1, 10) = 0.2603		ns	0.621
									Treatment: F (1, 10) = 0.1562		ns	0.701
		Hypothalamic Cyp11b1 mRNA levels	Sex × Treatment	Two-way ANOVA	n = 6/group; Control group with red, LPS group with blue				Sex × Treatment: F (1, 10) = 0.0001		ns	0.9944
									Sex: F (1, 10) = 0.0710		ns	0.7953
									Treatment: F (1, 10) = 0.0259		ns	0.8754
		Hypothalamic Cyp11b2 mRNA levels	Sex × Treatment	Two-way ANOVA	n = 6/group; Control group with red, LPS group with blue				Sex × Treatment: F (1, 10) = 0.0950		ns	0.7643
									Sex: F (1, 10) = 0.4236		ns	0.5298
									Treatment: F (1, 10) = 0.0002		ns	0.9882
		Hypothalamic Srd5a1 mRNA levels	Sex × Treatment	Two-way ANOVA with Bonferroni's multiple comparisons test	n = 6/group; Control group with red, LPS group with blue				Sex × Treatment: F (1, 10) = 4.6443		*	0.0501
									Sex: F (1, 10) = 30.3580		***	0.0003
									Treatment: F (1, 10) = 41.787		***	<0.001
			LPS-Male group vs. CON-Male group	Bonferroni's multiple comparisons	6	6			3.20626	20	**	0.0089
			LPS-Female group vs. CON-Female group	Bonferroni's multiple comparisons			6	6	5.93564	20	***	<0.001
			CON-Male group vs. CON-Female group	Bonferroni's multiple comparisons	6		6		2.37216	10	ns	0.0783
			LPS-Female group vs. LPS-Male group	Bonferroni's multiple comparisons		6		6	5.41989	10	***	0.0006
		Hypothalamic Srd5a2 mRNA levels	Sex × Treatment	Two-way ANOVA	n = 6/group; Control group with red, LPS group with blue				Sex × Treatment: F (1, 10) = 0.0425		ns	0.8409
									Sex: F (1, 10) = 0.3994		ns	0.5416
									Treatment: F (1, 10) = 0.0.3334		ns	0.8587
		Hypothalamic Srd5a3 mRNA levels	Sex × Treatment	Two-way ANOVA	n = 6/group; Control group with red, LPS group with blue				Sex × Treatment: F (1, 10) = 0.1871		ns	0.6745
									Sex: F (1, 10) = 1.0085		ns	0.339
									Treatment: F (1, 10) = 1.1602		ns	0.3067
	E	Hypothalamic StAR protein levels	Sex × Treatment	Two-way ANOVA	n = 4/group; Control group with red, LPS group with blue				Sex × Treatment: F (1, 6) = 1.2353		ns	0.3089
									Sex: F (1, 6) = 0.3725		ns	0.564
									Treatment: F (1, 6) = 1.1550		ns	0.3238
		Hypothalamic CYP11A1 protein levels	Sex × Treatment	Two-way ANOVA	n = 4/group; Control group with red, LPS group with blue				Sex × Treatment: F (1, 6) = 0.0021		ns	0.9646
									Sex: F (1, 6) = 2.3759		ns	0.1742
									Treatment: F (1, 6) = 0.3003		ns	0.6035
		Hypothalamic CYP11B1 protein levels	Sex × Treatment	Two-way ANOVA	n = 4/group; Control group with red, LPS group with blue				Sex × Treatment: F (1, 6) = 0.1790		ns	0.687
									Sex: F (1, 6) = 7.9013		*	0.0307
									Treatment: F (1, 6) = 2.0155		ns	0.2055
		Hypothalamic CYP11B2 protein levels	Sex × Treatment	Two-way ANOVA	n = 4/group; Control group with red, LPS group with blue				Sex × Treatment: F (1, 6) = 1.4394		ns	0.2755
									Sex: F (1, 6) = 1.0410		ns	0.347
									Treatment: F (1, 6) = 0.0254		ns	0.8785
		Hypothalamic SRD5A1 protein levels	Sex × Treatment	Two-way ANOVA with Bonferroni's multiple comparisons test	n = 4/group; Control group with red, LPS group with blue				Sex × Treatment: F (1, 6) = 8.1516		*	0.029
									Sex: F (1, 6) = 7.7257		*	0.032
									Treatment: F (1, 6) = 11.9962		**	0.0051
			LPS-Male group vs. CON-Male group	Bonferroni's multiple comparisons	4	4			2.4177	12	ns	0.0649
			LPS-Female group vs. CON-Female group	Bonferroni's multiple comparisons			4	4	7.44908	12	***	<0.001
			CON-Male group vs. CON-Female group	Bonferroni's multiple comparisons	4		4		0.053446	6	ns	>0.9999
			LPS-Female group vs. LPS-Male group	Bonferroni's multiple comparisons		4		4	3.9843	6	*	0.0145
		Hypothalamic SRD5A2 protein levels	Sex × Treatment	Two-way ANOVA	n = 4/group; Control group with red, LPS group with blue				Sex × Treatment: F (1, 6) = 0.2466		ns	0.6371
									Sex: F (1, 6) = 2.5841		ns	0.1591
									Treatment: F (1, 6) = 0.1852		ns	0.682
Figure 6. Pregnenolone supplements reversed hypothalamic inflammation and depressive-like behaviours in female mice.	B	Hypothalamic Tnf mRNA levels	CON+ACSF vs. LPS+ACSF vs. LPS+Preg (1ug/mL) vs. LPS+Preg (5ug/mL)	One-way ANOVA followed by Dunnett’s post-hoc test			n = 6/group		F (3, 20) = 21.2667		***	< 0.001
			CON+ACSF vs. LPS+ACSF	Dunnett's post-hoc test test			6	6	6.87034	20	***	<0.001
			LPS+ACSF vs. LPS+Preg (1 ug/mL)	Dunnett's post-hoc test test			6	6	3.05951	20	*	0.0165
			LPS+ACSF vs. LPS+Preg (5 ug/mL)	Dunnett's post-hoc test test			6	6	6.61755	20	***	<0.001
		Hypothalamic Il1b mRNA levels	CON+ACSF vs. LPS+ACSF vs. LPS+Preg (1ug/mL) vs. LPS+Preg (5ug/mL)	One-way ANOVA followed by Dunnett’s post-hoc test			n = 6/group		F (3, 20) = 8.4543		***	0.0008
			CON+ACSF vs. LPS+ACSF	Dunnett's post-hoc test test			6	6	4.78869	20	***	0.0003
			LPS+ACSF vs. LPS+Preg (1 ug/mL)	Dunnett's post-hoc test test			6	6	2.32537	20	ns	0.0771
			LPS+ACSF vs. LPS+Preg (5 ug/mL)	Dunnett's post-hoc test test			6	6	3.64285	20	**	0.0045
		Hypothalamic Il6 mRNA levels	CON+ACSF vs. LPS+ACSF vs. LPS+Preg (1ug/mL) vs. LPS+Preg (5ug/mL)	One-way ANOVA followed by Dunnett’s post-hoc test			n = 6/group		F (3, 20) = 9.1937		***	0.0005
			CON+ACSF vs. LPS+ACSF	Dunnett's post-hoc test test			6	6	2.67516	20	*	0.0378
			LPS+ACSF vs. LPS+Preg (1 ug/mL)	Dunnett's post-hoc test test			6	6	0.376666	20	ns	0.9647
			LPS+ACSF vs. LPS+Preg (5 ug/mL)	Dunnett's post-hoc test test			6	6	4.08343	20	**	0.0016
	C	Sucrose preference in the SPT after i.c.v. administration of ACSF or pregnenolone	CON+ACSF vs. LPS+ACSF vs. LPS+Preg (1ug/mL) vs. LPS+Preg (5ug/mL)	One-way ANOVA followed by Dunnett’s post-hoc test			n = 6/group		F (3, 20) = 5.3228		**	0.0073
			CON+ACSF vs. LPS+ACSF	Dunnett's post-hoc test test			6	6	3.88994	20	**	0.0025
			LPS+ACSF vs. LPS+Preg (1 ug/mL)	Dunnett's post-hoc test test			6	6	1.83627	20	ns	0.1913
			LPS+ACSF vs. LPS+Preg (5 ug/mL)	Dunnett's post-hoc test test			6	6	2.64848	20	*	0.04
	D	Immobility time in the FST after i.c.v. administration of ACSF or pregnenolone	CON+ACSF vs. LPS+ACSF vs. LPS+Preg (1ug/mL) vs. LPS+Preg (5ug/mL)	One-way ANOVA followed by Dunnett’s post-hoc test			n = 6/group		F (3, 20) = 5.9826		**	0.0044
			CON+ACSF vs. LPS+ACSF	Dunnett's post-hoc test test			6	6	3.14468	20	*	0.0137
			LPS+ACSF vs. LPS+Preg (1 ug/mL)	Dunnett's post-hoc test test			6	6	2.409	20	ns	0.0653
			LPS+ACSF vs. LPS+Preg (5 ug/mL)	Dunnett's post-hoc test test			6	6	4.03074	20	**	0.0018
Figure 7. Inhibition of 5α-reductase attenuates hypothalamic inflammation and depressive-like behaviours in female mice.	B	Hypothalamic pregnenolone levels	CON+Vehicle vs. LPS+Vehicle vs. CON+Dutasteride vs. LPS+Dutasteride	One-way ANOVA followed by Tukey's post-hoc test			n = 6-8 mice/group		F (3, 25) = 14.5211		***	< 0.001
			CON+Vehicle vs. LPS+Vehicle	Tukey's post-hoc test test			7	8	4.875	25	**	0.0098
			CON+Vehicle vs. CON+Dutasteride	Tukey's post-hoc test test			7	6	4.00701	25	*	0.0411
			LPS+Vehicle vs. CON+Dutasteride	Tukey's post-hoc test test			8	6	9.01342	25	***	<0.001
			LPS+Vehicle vs. LPS+Dutasteride	Tukey's post-hoc test test			8	8	6.47751	25	***	0.0006
			CON+Dutasteride vs. LPS+Dutasteride	Tukey's post-hoc test test			7	8	2.75555	25	ns	0.2333
		Hypothalamic progesterone levels	CON+Vehicle vs. LPS+Vehicle vs. CON+Dutasteride vs. LPS+Dutasteride	One-way ANOVA followed by Tukey's post-hoc test			n = 6–8 mice/group		F (3, 25) = 11.1811		***	< 0.001
			CON+Vehicle vs. LPS+Vehicle	Tukey's post-hoc test test			7	8	4.2408	25	*	0.0283
			CON+Vehicle vs. CON+Dutasteride	Tukey's post-hoc test test			7	6	4.0205	25	*	0.0409
			LPS+Vehicle vs. CON+Dutasteride	Tukey's post-hoc test test			8	6	8.17229	25	***	<0.0001
			LPS+Vehicle vs. LPS+Dutasteride	Tukey's post-hoc test test			8	8	3.97394	25	*	0.049504
			CON+Dutasteride vs. LPS+Dutasteride	Tukey's post-hoc test test			7	8	3.785	25	ns	0.05208
		Hypothalamic allopregnanolone levels	CON+Vehicle vs. LPS+Vehicle vs. CON+Dutasteride vs. LPS+Dutasteride	One-way ANOVA followed by Tukey's post-hoc test			n = 6–8 mice/group		F (3, 25) = 6.7036		**	0.0017
			CON+Vehicle vs. LPS+Vehicle	Tukey's post-hoc test test			7	8	4.97506	25	**	0.0083
			CON+Vehicle vs. CON+Dutasteride	Tukey's post-hoc test test			7	6	0.790084	25	ns	0.9433
			LPS+Vehicle vs. CON+Dutasteride	Tukey's post-hoc test test			8	6	5.79106	25	**	0.0019
			LPS+Vehicle vs. LPS+Dutasteride	Tukey's post-hoc test test			8	8	3.77334	25	ns	0.0579
			CON+Dutasteride vs. LPS+Dutasteride	Tukey's post-hoc test test			7	8	2.13601	25	ns	0.446
	C	Hypothalamic Tnf mRNA levels	CON+Vehicle vs. LPS+Vehicle vs. CON+Dutasteride vs. LPS+Dutasteride	One-way ANOVA followed by Dunnett’s post-hoc test			n = 6–8 mice/group		F (3, 25) = 7.4303		**	0.0011
			CON+Vehicle vs. LPS+Vehicle	Dunnett's post-hoc test test			7	8	4.43326	25	***	0.0005
			LPS+Vehicle vs. CON+Dutasteride	Dunnett's post-hoc test test			8	6	3.43192	25	**	0.0059
			LPS+Vehicle vs. LPS+Dutasteride	Dunnett's post-hoc test test			8	8	2.67825	25	*	0.0344
		Hypothalamic Il1b mRNA levels	CON+Vehicle vs. LPS+Vehicle vs. CON+Dutasteride vs. LPS+Dutasteride	One-way ANOVA followed by Dunnett’s post-hoc test			n = 6–8 mice/group		F (3, 25) = 4.9575		**	0.007767
			CON+Vehicle vs. LPS+Vehicle	Dunnett's post-hoc test test			7	8	3.38197	25	**	0.006614
			LPS+Vehicle vs. CON+Dutasteride	Dunnett's post-hoc test test			8	6	3.08471	25	*	0.01351
			LPS+Vehicle vs. LPS+Dutasteride	Dunnett's post-hoc test test			8	8	2.60671	25	*	0.040314
		Hypothalamic Il6 mRNA levels	CON+Vehicle vs. LPS+Vehicle vs. CON+Dutasteride vs. LPS+Dutasteride	One-way ANOVA followed by Dunnett’s post-hoc test			n = 6–8 mice/group		F (3, 25) = 6.4807		***	0.0021
			CON+Vehicle vs. LPS+Vehicle	Dunnett's post-hoc test test			7	8	3.78886	25	**	0.002407
			LPS+Vehicle vs. CON+Dutasteride	Dunnett's post-hoc test test			8	6	2.10105	25	ns	0.115311
			LPS+Vehicle vs. LPS+Dutasteride	Dunnett's post-hoc test test			8	8	0.120073	25	ns	0.998771
	D	Sucrose preference in the SPT after i.c.v. administration of Vehicle or Dutasteride	CON+Vehicle vs. LPS+Vehicle vs. CON+Dutasteride vs. LPS+Dutasteride	One-way ANOVA followed by Dunnett’s post-hoc test			n = 6–8 mice/group		F (3, 25) = 4.6281		*	0.0104
			CON+Vehicle vs. LPS+Vehicle	Dunnett's post-hoc test test			7	8	3.18039	25	*	0.0108
			LPS+Vehicle vs. CON+Dutasteride	Dunnett's post-hoc test test			8	6	1.93141	25	ns	0.1592
			LPS+Vehicle vs. LPS+Dutasteride	Dunnett's post-hoc test test			8	8	3.15238	25	*	0.0115
	E	Immobility time in the FST after i.c.v. administration of Vehicle or Dutasteride	CON+Vehicle vs. LPS+Vehicle vs. CON+Dutasteride vs. LPS+Dutasteride	One-way ANOVA followed by Dunnett’s post-hoc test			n = 6–8 mice/group		F (3, 25) = 5.9674		**	0.0033
			CON+Vehicle vs. LPS+Vehicle	Dunnett's post-hoc test test			7	8	2.62497	25	*	0.0387
			LPS+Vehicle vs. CON+Dutasteride	Dunnett's post-hoc test test			8	6	1.28923	25	ns	0.45
			LPS+Vehicle vs. LPS+Dutasteride	Dunnett's post-hoc test test			8	8	4.05889	25	**	0.0012
Figure S5. Quantitation of the hypothalamic neurosteroids pregnenolone, progesterone, and allopregnanolone; and correlation analysis with behaviours. Related to Figure 5.	A	Hypothalamic Pregnenolone levels of LPS-induced depression mice and sex-matched controls	Sex × Treatment	Two-way ANOVA with Bonferroni's multiple comparisons test	n = 8/group; Control group with red, LPS group with blue				Sex × Treatment: F (1, 14) = 25.0570		***	0.0002
									Sex: F (1, 14) = 0.6469		ns	0.4347
									Treatment: F (1, 13) = 12.0602		**	0.0037
			LPS-Male group vs. CON-Male group	Bonferroni's multiple comparisons	8	8			0.965515	28	ns	0.6851
			LPS-Female group vs. CON-Female group	Bonferroni's multiple comparisons			8	8	6.31667	28	***	<0.001
			CON-Male group vs. CON-Female group	Bonferroni's multiple comparisons	8		8		1.7673	14	ns	0.1979
			LPS-Female group vs. LPS-Male group	Bonferroni's multiple comparisons		8		8	5.67319	14	***	<0.001
		Hypothalamic Progesterone levels of LPS-induced depression mice and sex-matched controls	Sex × Treatment	Two-way ANOVA with Bonferroni's multiple comparisons test	n = 8/group; Control group with red, LPS group with blue				Sex × Treatment: F (1, 14) = 7.6702		*	0.0151
									Sex: F (1, 14) = 0.0001		ns	0.9914
									Treatment: F (1, 14) = 14.3494		**	0.002
			LPS-Male group vs. CON-Male group	Bonferroni's multiple comparisons	8	8			1.08984	28	ns	0.5702
			LPS-Female group vs. CON-Female group	Bonferroni's multiple comparisons			8	8	4.67974	28	***	0.0001
			CON-Male group vs. CON-Female group	Bonferroni's multiple comparisons	8		8		1.96612	14	ns	0.1389
			LPS-Female group vs. LPS-Male group	Bonferroni's multiple comparisons		8		8	1.95056	14	ns	0.1428
		Hypothalamic Allopregnanolone levels of LPS-induced depression mice and sex-matched controls	Sex × Treatment	Two-way ANOVA with Bonferroni's multiple comparisons test	n = 8/group; Control group with red, LPS group with blue				Sex × Treatment: F (1, 14) = 23.9535		***	0.0002
									Sex: F (1, 14) = 0.2362		ns	0.6345
									Treatment: F (1, 14) = 20.2387		***	0.0005
			LPS-Male group vs. CON-Male group	Bonferroni's multiple comparisons	8	8			0.208581	28	ns	>0.9999
			LPS-Female group vs. CON-Female group	Bonferroni's multiple comparisons			8	8	6.6034	28	***	<0.001
			CON-Male group vs. CON-Female group	Bonferroni's multiple comparisons	8		8		3.11709	14	*	0.0151
			LPS-Female group vs. LPS-Male group	Bonferroni's multiple comparisons		8		8	3.80439	14	**	0.0039
	B	The correlation analysis	Male mice: Correlation analysis between Pregnenolone and immobility time in the FST	Pearson correlation analysis	n = 8/group; n = 16 males and 16 females						ns	0.8846	–0.0395
				linear regression
			Female mice: Correlation analysis between Pregnenolone and immobility time in the FST	Pearson correlation analysis							*	0.0488	–0.4995
				linear regression
	C	The correlation analysis	Male mice: Correlation analysis between Pregnenolone and sucrose preference in the SPT	Pearson correlation analysis	n = 8/group; n = 16 males and 16 females						ns	0.8269	0.0595
				linear regression
			Female mice: Correlation analysis between Pregnenolone and sucrose preference in the SPT	Pearson correlation analysis							*	0.0268	0.5516
				linear regression
	D	The correlation analysis	Male mice: Correlation analysis between Progesterone and immobility time in the FST	Pearson correlation analysis	n = 8/group; n = 16 males and 16 females						ns	0.1206	–0.4041
				linear regression
			Female mice: Correlation analysis between Progesterone and immobility time in the FST	Pearson correlation analysis							ns	0.3069	–0.2727
				linear regression
	E	The correlation analysis	Male mice: Correlation analysis between Progesterone and sucrose preference in the SPT	Pearson correlation analysis	n = 8/group; n = 16 males and 16 females						ns	0.3613	0.2446
				linear regression
			Female mice: Correlation analysis between Progesterone and sucrose preference in the SPT	Pearson correlation analysis							ns	0.0774	0.4539
				linear regression
	F	The correlation analysis	Male mice: Correlation analysis between Allopregnanolone and immobility time in the FST	Pearson correlation analysis	n = 8/group; n = 16 males and 16 females						ns	0.4605	–0.1988
				linear regression
			Female mice: Correlation analysis between Allopregnanolone and immobility time in the FST	Pearson correlation analysis							ns	0.0872	0.4411
				linear regression
	G	The correlation analysis	Male mice: Correlation analysis between Allopregnanolone and sucrose preference in the SPT	Pearson correlation analysis	n = 8/group; n = 16 males and 16 females						ns	0.6244	0.1326
				linear regression
			Female mice: Correlation analysis between Allopregnanolone and sucrose preference in the SPT	Pearson correlation analysis							ns	0.092	–0.4352
				linear regression
Figure S6. Effects of pregnenolone infusion on hypothalamic inflammation and depressive-like behaviours in male mice. Related to Figure 6.	A	Hypothalamic Tnf mRNA levels	CON+ACSF vs. LPS+ACSF vs. LPS+Preg (1ug/mL) vs. LPS+Preg (5ug/mL)	One-way ANOVA followed by Dunnett’s post-hoc test	n = 6/group				F (3, 20) = 9.8808		***	< 0.001
			CON+ACSF vs. LPS+ACSF	Dunnett's post-hoc test test	6	6			4.95654	20	***	0.0002
			LPS+ACSF vs. LPS+Preg (1 ug/mL)	Dunnett's post-hoc test test	6	6			0.697335	20	ns	0.8269
			LPS+ACSF vs. LPS+Preg (5 ug/mL)	Dunnett's post-hoc test test	6	6			2.63569	20	*	0.041
		Hypothalamic Il1b mRNA levels	CON+ACSF vs. LPS+ACSF vs. LPS+Preg (1ug/mL) vs. LPS+Preg (5ug/mL)	One-way ANOVA followed by Dunnett’s post-hoc test	n = 6/group				F (3, 20) = 4.7685		*	0.0115
			CON+ACSF vs. LPS+ACSF	Dunnett's post-hoc test test	6	6			3.56123	20	**	0.0054
			LPS+ACSF vs. LPS+Preg (1 ug/mL)	Dunnett's post-hoc test test	6	6			0.925791	20	ns	0.6825
			LPS+ACSF vs. LPS+Preg (5 ug/mL)	Dunnett's post-hoc test test	6	6			2.55338	20	*	0.0464
		Hypothalamic Il6 mRNA levels	CON+ACSF vs. LPS+ACSF vs. LPS+Preg (1ug/mL) vs. LPS+Preg (5ug/mL)	One-way ANOVA followed by Dunnett’s post-hoc test	n = 6/group				F (3, 20) = 2.8364		ns	0.0641
			CON+ACSF vs. LPS+ACSF	Dunnett's post-hoc test test	6	6			1.26863	20	ns	0.4587
			LPS+ACSF vs. LPS+Preg (1 ug/mL)	Dunnett's post-hoc test test	6	6			0.16606	20	ns	0.9967
			LPS+ACSF vs. LPS+Preg (5 ug/mL)	Dunnett's post-hoc test test	6	6			1.64006	20	ns	0.2655
	B	Sucrose preference in the SPT after i.c.v. administration of ACSF or pregnenolone	CON+ACSF vs. LPS+ACSF vs. LPS+Preg (1ug/mL) vs. LPS+Preg (5ug/mL)	One-way ANOVA followed by Dunnett’s post-hoc test	n = 8/group				F (3, 28) = 4.5496		*	0.0102
			CON+ACSF vs. LPS+ACSF	Dunnett's post-hoc test test	8	8			3.45391	28	**	0.0049
			LPS+ACSF vs. LPS+Preg (1 ug/mL)	Dunnett's post-hoc test test	8	8			1.32728	28	ns	0.4185
			LPS+ACSF vs. LPS+Preg (5 ug/mL)	Dunnett's post-hoc test test	8	8			0.591616	28	ns	0.8835
	C	Immobility time in the FST after i.c.v. administration of ACSF or pregnenolone	CON+ACSF vs. LPS+ACSF vs. LPS+Preg (1ug/mL) vs. LPS+Preg (5ug/mL)	One-way ANOVA followed by Dunnett’s post-hoc test	n = 8/group				F (3, 28) = 4.3523		*	0.0123
			CON+ACSF vs. LPS+ACSF	Dunnett's post-hoc test test	8	8			2.67381	28	*	0.0327
			LPS+ACSF vs. LPS+Preg (1 ug/mL)	Dunnett's post-hoc test test	8	8			0.673314	28	ns	0.8404
			LPS+ACSF vs. LPS+Preg (5 ug/mL)	Dunnett's post-hoc test test	8	8			1.25547	28	ns	0.4619
Figure S6. Effects of 5α-reductase inhibition on hypothalamic inflammation and depressive-like behaviours in male mice. Related to Figure 7.	D	Hypothalamic pregnenolone levels	CON+Vehicle vs. LPS+Vehicle vs. CON+Dutasteride vs. LPS+Dutasteride	One-way ANOVA followed by Tukey's post-hoc test	n = 9 mice/group				F (3, 32) = 4.5050		**	0.0096
			CON+Vehicle vs. LPS+Vehicle	Tukey's post-hoc test test	9	9			0.168153	32	ns	0.9994
			CON+Vehicle vs. CON+Dutasteride	Tukey's post-hoc test test	9	9			4.18002	32	*	0.0282
			LPS+Vehicle vs. CON+Dutasteride	Tukey's post-hoc test test	9	9			4.01187	32	*	0.0374
			LPS+Vehicle vs. LPS+Dutasteride	Tukey's post-hoc test test	9	9			3.03862	32	ns	0.1598
			CON+Dutasteride vs. LPS+Dutasteride	Tukey's post-hoc test test	9	9			0.973245	32	ns	0.9008
		Hypothalamic progesterone levels	CON+Vehicle vs. LPS+Vehicle vs. CON+Dutasteride vs. LPS+Dutasteride	One-way ANOVA followed by Tukey's post-hoc test	n = 9 mice/group				F (3, 32) = 3.5415		*	0.0254
			CON+Vehicle vs. LPS+Vehicle	Tukey's post-hoc test test	9	9			0.0945317	32	ns	0.9999
			CON+Vehicle vs. CON+Dutasteride	Tukey's post-hoc test test	9	9			3.94357	32	*	0.0418
			LPS+Vehicle vs. CON+Dutasteride	Tukey's post-hoc test test	9	9			4.0381	32	*	0.0358
			LPS+Vehicle vs. LPS+Dutasteride	Tukey's post-hoc test test	9	9			1.43002	32	ns	0.7441
			CON+Dutasteride vs. LPS+Dutasteride	Tukey's post-hoc test test	9	9			2.60808	32	ns	0.2721
		Hypothalamic Allopregnanolone levels	CON+Vehicle vs. LPS+Vehicle vs. CON+Dutasteride vs. LPS+Dutasteride	One-way ANOVA followed by Tukey's post-hoc test	n = 9 mice/group				F (3, 32) = 4.9423		**	0.0062
			CON+Vehicle vs. LPS+Vehicle	Tukey's post-hoc test test	9	9			0.740754	32	ns	0.9527
			CON+Vehicle vs. CON+Dutasteride	Tukey's post-hoc test test	9	9			4.77836	32	**	0.0099
			LPS+Vehicle vs. CON+Dutasteride	Tukey's post-hoc test test	9	9			4.0376	32	*	0.0358
			LPS+Vehicle vs. LPS+Dutasteride	Tukey's post-hoc test test	9	9			2.55913	32	ns	0.2876
			CON+Dutasteride vs. LPS+Dutasteride	Tukey's post-hoc test test	9	9			1.47848	32	ns	0.7243
	E	Hypothalamic Tnf mRNA levels	CON+Vehicle vs. LPS+Vehicle vs. CON+Dutasteride vs. LPS+Dutasteride	One-way ANOVA followed by Dunnett’s post-hoc test	n = 8/group				F (3, 28) = 13.1804		***	<0.001
			CON+Vehicle vs. LPS+Vehicle	Dunnett's post-hoc test test	8	8			5.20614	28	***	<0.001
			LPS+Vehicle vs. CON+Dutasteride	Dunnett's post-hoc test test	8	8			5.09783	28	***	<0.001
			LPS+Vehicle vs. LPS+Dutasteride	Dunnett's post-hoc test test	8	8			1.77357	28	ns	0.205137
		Hypothalamic Il1b mRNA levels	CON+Vehicle vs. LPS+Vehicle vs. CON+Dutasteride vs. LPS+Dutasteride	One-way ANOVA followed by Dunnett’s post-hoc test	n = 8/group				F (3, 28) = 4.4797		*	0.0109
			CON+Vehicle vs. LPS+Vehicle	Dunnett's post-hoc test test	8	8			3.11144	28	*	0.011603
			LPS+Vehicle vs. CON+Dutasteride	Dunnett's post-hoc test test	8	8			2.80833	28	*	0.02396
			LPS+Vehicle vs. LPS+Dutasteride	Dunnett's post-hoc test test	8	8			0.919328	28	ns	0.685144
		Hypothalamic Il6 mRNA levels	CON+Vehicle vs. LPS+Vehicle vs. CON+Dutasteride vs. LPS+Dutasteride	One-way ANOVA followed by Dunnett’s post-hoc test	n = 8/group				F (3, 28) = 1.8895		ns	0.1543
			CON+Vehicle vs. LPS+Vehicle	Dunnett's post-hoc test test	8	8			0.816494	28	ns	0.753367
			LPS+Vehicle vs. CON+Dutasteride	Dunnett's post-hoc test test	8	8			1.0707	28	ns	0.582381
			LPS+Vehicle vs. LPS+Dutasteride	Dunnett's post-hoc test test	8	8			1.08688	28	ns	0.571519
	F	Sucrose preference in the SPT after i.c.v. administration of Vehicle or Dutasteride	CON+Vehicle vs. LPS+Vehicle vs. CON+Dutasteride vs. LPS+Dutasteride	One-way ANOVA followed by Dunnett’s post-hoc test	n = 9 mice/group				F (3, 32) = 3.8842		*	0.0178
			CON+Vehicle vs. LPS+Vehicle	Dunnett's post-hoc test test	9	9			2.49813	32	*	0.0465
			LPS+Vehicle vs. CON+Dutasteride	Dunnett's post-hoc test test	9	9			1.93193	32	ns	0.1513
			LPS+Vehicle vs. LPS+Dutasteride	Dunnett's post-hoc test test	9	9			0.310336	32	ns	0.9797
	G	Immobility time in the FST after i.c.v. administration of Vehicle or Dutasteride	CON+Vehicle vs. LPS+Vehicle vs. CON+Dutasteride vs. LPS+Dutasteride	One-way ANOVA followed by Dunnett’s post-hoc test	n = 9 mice/group				F (3, 32) = 3.1511		*	0.0383
			CON+Vehicle vs. LPS+Vehicle	Dunnett's post-hoc test test	9	9			2.64146	32	*	0.0335
			LPS+Vehicle vs. CON+Dutasteride	Dunnett's post-hoc test test	9	9			1.93725	32	ns	0.1497
			LPS+Vehicle vs. LPS+Dutasteride	Dunnett's post-hoc test test	9	9			0.380512	32	ns	0.964
